# Supplementary material for: Normal Values for the fT3/fT4 Ratio: Centile Charts (0–29 Years) and Their Application for the Differential Diagnosis of Children with Developmental Delay
Source: Int J Mol Sci. 2024 Aug 6;25(16):8585. doi: 10.3390/ijms25168585 (PMC11354987; doi:10.3390/ijms25168585)
Supplement: Supplementary file 1 [file ijms-25-08585-s001.zip]

Archive with 5 entries (5 files):
- Figure_S1.Distribution of the point clouds for the fT3fT4 ratios of all male and female control individuals.pdf
- Table_S1.xlsx
- Video_S1.Video recording of patient 1 with a severe phenotype at the age of 6 years.mov
- Video_S2.Video recording of patient 2 with a mild phenotype at the age of 1.5 years.mov
- Video_S3.Video recording of patient 3 with a very mild phenotype at the age of 6 years.mov
